# Supplementary material for: A New Brachylophosaurin Hadrosaur (Dinosauria: Ornithischia) with an Intermediate Nasal Crest from the Campanian Judith River Formation of Northcentral Montana
Source: PLoS One. 2015 Nov 11;10(11):e0141304. doi: 10.1371/journal.pone.0141304 (PMC4641681; doi:10.1371/journal.pone.0141304)
Supplement: S1 File — Change file extension from.txt. to.nex for use in PAUP. (TXT) [file pone.0141304.s003.txt]

#NEXUS 
 
[Freedman Fowler and Horner, 2015, Supplementary file 2]
[Formatted for PAUP 4.0b10 for MAC OS X]
 
[Matrix is modified from nexus file of Prieto-M�rquez 2010 with character states for Probrachylophosaurus bergei added, as well as eight recodings for Acristavus (characters 106, 116-121, 259) and one for Brachylophosaurus (character 138). See main text for details.]
[Most hadrosauroid and lamebeosaurine taxa are excluded from Prieto-M�rquez's 2010 matrix in order to simplify analysis and make taxon list more consistent with that of Gates et al. 2011.]
 
[Prieto-M�rquez, A. 2010. Global phylogeny of Hadrosauridae (Dinosauria: Ornithopoda) using parsimony and Bayesian methods. Zoological Journal of the Linnean Society, 159:435-502.]


BEGIN TAXA;
	DIMENSIONS  NTAX=19;
	TAXLABELS
	Iguanodon_bernissartensis
	Hadrosaurus_foulkii
	Bactrosaurus_johnsoni
	Wulagasaurus_dongi
	Brachylophosaurus_canadensis
	Probrachylophosaurus_bergei
	Maiasaura_peeblesorum
	Acristavus_gagslarsoni   
	Corythosaurus_casuarius
	Edmontosaurus_annectens
	Edmontosaurus_regalis
	Kritosaurus_navajovius
	Gryposaurus_notabilis
	Gryposaurus_latidens
	Gryposaurus_monumentensis
	Prosaurolophus_maximus
	Secernosaurus_koerneri
	Saurolophus_osborni
	Saurolophus_angustirostris;
END;


BEGIN CHARACTERS;
	DIMENSIONS  NCHAR=370;
	FORMAT SYMBOLS= " 0 1 2 3 4 5 6 7" MISSING=? GAP=- ;
	CHARSTATELABELS  
		1  dtth1,  2  dtth3,  3  dtth4,  4  dtth5,  5  dtth6,  6  dtth7,
  7  dtth8,  8  dtth9,  9  dtth10,  10  dtth11,  11  dtth12,
  12  dtth13,  13  dtth14,  14  dtth15,  15  mxth1,  16  mxth3,
  17  mxth4,  18  mxth5,  19  mxth6,  20  mxth7,  21  mxth8,
  22  pdt1,  23  pdt2,  24  pdt3,  25  pdt4,  26  pdt5,
  27  pdt6,  28  pdt7,  29  pdt8,  30  pdt9,  31  pdt11,
  32  pdt13,  33  dt1,  34  dt2,  35  dt3,  36  dt4,
  37  dt5,  38  dt6,  39  dt7,  40  dt9,  41  dt10,
  42  dt11,  43  dt12,  44  dt13,  45  dt14,  46  dt15,
  47  dt16,  48  dt17,  49  dt18,  50  dt19,  51  sa1,
  52  sa2,  53  sa3,  54  sa4,  55  sa5,  56  sa6,
  57  ang,  58  cob,  59  prar,  60  pmx1,  61  pmx2,
  62  pmx3,  63  pmx5,  64  pmx6,  65  pmx7,  66  pmx8,
  67  pmx9,  68  pmx10,  69  pmx11,  70  pmx12,  71  pmx13,
  72  pmx14,  73  pmx15,  74  pmx16,  75  ns1,  76  ns2,
  77  ns3,  78  ns4,  79  ns5,  80  ns6,  81  ns7,
  82  ns8,  83  ns9,  84  mx1,  85  mx2,  86  mx3,
  87  mx4,  88  mx5,  89  mx6,  90  mx7,  91  mx8,
  92  mx9,  93  mx10,  94  mx11,  95  mx12,  96  mx13,
  97  mx14,  98  mx15,  99  mx16,  100  mx17,  101  lc1,
  102  lc2,  103  j1,  104  j2,  105  j3,  106  j4,
  107  j5,  108  j6,  109  j7,  110  j8,  111  j9,
  112  j10,  113  j11,  114  j12,  115  j13,  116  q1,
  117  q2,  118  q3,  119  q4,  120  q5,  121  q6,
  122  pf1,  123  pf2,  124  pf3,  125  pf4,  126  pf5,
  127  pf6,  128  po1,  129  po2,  130  po3,  131  po4,
  132  po5,  133  po6,  134  sq1,  135  sq2,  136  sq3,
  137  sq4,  138  f1,  139  f2,  140  f3,  141  f4,
  142  f5,  143  f6,  144  f7,  145  f8,  146  f9,
  147  par1,  148  par2,  149  par3,  150  par4,  151  bo1,
  152  bo2,  153  bo3,  154  bs1,  155  bs2,  156  bs3,
  157  bs4,  158  bs5,  159  ls1,  160  ls2,  161  so1,
  162  so2,  163  ex1,  164  ex2,  165  plt1,  166  plt2,
  167  plt3,  168  rst2,  169  nps1,  170  nps2,  171  nps3,
  172  nps4,  173  nps5,  174  nps6,  175  nps7,  176  nps8,
  177  nps9,  178  cmn1,  179  cmn2,  180  cmn3,  181  crs1,
  182  crs2,  183  crs3,  184  crs4,  185  crs5,  186  crs6,
  187  plp,  188  orb,  189  pqf,  190  itf1,  191  itf2,
  192  itf3,  193  stf,  194  sk1,  195  sk2,  196  sk3,
  197  crv1,  198  crv2,  199  crv3,  200  drs1,  201  drs2,
  202  scr,  203  cdl,  204  st,  205  cor1,  206  cor2,
  207  cor3,  208  cor4,  209  cor5,  210  cor6,  211  scp1,
  212  scp2,  213  scp4,  214  scp5,  215  scp6,  216  scp7,
  217  scp8,  218  scp9,  219  hm1,  220  hm2,  221  hm3,
  222  hm4,  223  ul1,  224  ul2,  225  mn1,  226  mn2,
  227  mn3,  228  mn4,  229  mn6,  230  mn7,  231  mn8,
  232  il1,  233  il3,  234  il4,  235  il5,  236  il6,
  237  il7,  238  il8,  239  il9,  240  il10,  241  il11,
  242  il12,  243  il13,  244  il14,  245  il15,  246  il16,
  247  il17,  248  il18,  249  il19,  250  il20,  251  il21,
  252  pb1,  253  pb2,  254  pb3,  255  pb4,  256  pb5,
  257  pb6,  258  pb7,  259  pb8,  260  pb9,  261  pb10,
  262  pb11,  263  is1,  264  is2,  265  is3,  266  is4,
  267  is5,  268  is6,  269  is7,  270  is8,  271  is9,
  272  is10,  273  is11,  274  is12,  275  fm1,  276  fm2,
  277  tb,  278  fb,  279  as,  280  dsts,  281  pes1,
  282  pes2,  283  pes3,  284  pes4,  285  pes6,  286  pes7,
  287  Ig1,  288  Ig2,  289  Ig3,  290  Mt1,  291  Mt2,
  292  Eq1,  293  Eq2,  294  Eq3,  295  Eq4,  296  Pt1,
  297  Pt2,  298  Ba1,  299  Ba2,  300  Te1,  301  Te2,
  302  Te3,  303  Te4,  304  Te5,  305  Wu1,  306  Wu2,
  307  Wu3,  308  Sy1,  309  Sy2,  310  Sy3,  311  Am1,
  312  Am2,  313  Am3,  314  Ar1,  315  Ar2,  316  Br1,
  317  Ma1,  318  Ma2,  319  Ch1,  320  Ch2,  321  Cos1,
  322  Cos2,  323  Coi1,  324  Coi2,  325  Hy1,  326  Hy2,
  327  Hy3,  328  Lmm1,  329  Lmm2,  330  Lmm3,  331  Kb1,
  332  Kb2,  333  Kb3,  334  Kb4,  335  Kb5,  336  Np1,
  337  Np2,  338  Ve1,  339  Ve2,  340  Kr1,  341  Kr2,
  342  Grl1,  343  Grn1,  344  Grm1,  345  Grm2,  346  Ol1,
  347  Ol2,  348  Ol3,  349  Ol4,  350  Ol5,  351  Paw1,
  352  Paw2,  353  Pac1,  354  Pac2,  355  Pac3,  356  Pat1,
  357  Pat2,  358  Pat3,  359  Pr1,  360  Pr2,  361  Se1,
  362  Ph1,  363  Ts1,  364  Ts2,  365  Ts3,  366  Ts4,
  367  Ts5,  368  Ta1,  369  Lh1,  370  Lh2
		;

MATRIX
[                                          10        20        30        40        50        60        70        80        90        100       110       120       130       140       150       160       170       180       190       200       210       220       230       240       250       260       270       280       290       300       310       320       330       340       350       360       370]
[                                          .         .         .         .         .         .         .         .         .         .         .         .         .         .         .         .         .         .         .         .         .         .         .         .         .         .         .         .         .         .         .         .         .         .         .         .         .]

Iguanodon_bernissartensis         00000000000000000000000000000000001000010000100000000000011000000000000000000000000000000000000000000100000-01001001000100000000001101000?000-000?1000000?00010000000?0001-00--0010-00----1010000000000101000000000000000000010000001001010000000011100000000000000001100000011000000000100000111000000000000000000000000000000000000000000000000000000000000000000000000000000000
Hadrosaurus_foulkii               ???13101110011???1101?????????????????????????????????????????????????????????????????????????????2??????????????????????????????????????????????????????????????????????????????????????-????????????????????????????????000110???????120123??012????10111?????11????0111?00?0---111???0?????????????????????????????????????????????????????????????????????????????????????????
Bactrosaurus_johnsoni             011(12)10022?00110111(01)01001000101000121110120(01)01000110110101001001000000000000000?000-0?0100101000010110000000-021000101111000000000001110001100-0000100011000111001001??100?-?0--0010-00----1010000?0?00?1?0?102000000100101010100??10?1?12001101011(01)110001000?12001111111111102100111100?01101000000000000110000000000000000000000000000000000000?000000000000?00000000000000000000
Wulagasaurus_dongi                1???????????????????????????????11101{01}?121??01?121???????????????????????????????????0?01??211??2221??01?010??????1??????????????????????????????????????????????????????????????????????-?????????????????1??????110?1-??1211???????????????????????????????????????????1???00????????????????????0???000?00000111?0?0???0??0????????????000?0??0????0????00??????????0?0?????0??
Brachylophosaurus_canadensis      122231122?001111211(01)120211112211312(012)(012)111211101112111110010021311010000000000111000-010100202111122210001111012211(01)10112110000100(01)(01)(12)110011001011000201011111112001111101(12)00-10--0113010-2--0101100(01)0111110111121121111(01)1-0110111211112111201220311210001111112111111111011122110---111001011011000000000000000000000000000001000000000000000000000000000000000000000000000000000000
Probrachylophosaurus_bergei      2222311222001121?11112?2????{12}{23}?1202211112110011121111100?0???3????0???????00????00?0?0100202111?2221000110101121201011211??????0?1??1002?00101000?20?0111?111?0?11{12}1??1?0?-?0--01??010-2--01?11?00?1?1?10?1????????????????????????????1201220{23}11??00011111121?111111?01??221???????10????????0????00??0000?0???00????0???0???0?00000?0000???000?000?????0?00?000000000?0000??????
Maiasaura_peeblesorum             122231122?001111211??2021111221120211011211101112111110010021311010000000000111000-0101002021111222100011110122110100121100011000(01)11100210000-100?(12)01011111112001111101100-00--0112011-4--01011000011111011?1211?111111-01101111111?2111201220311210001111112111111111011122110---11100101?011000000000000000000000000000000110000000000000000000000000000000000000000000000000000
Acristavus_gagslarsoni                 122231121?00111121111???????????202(01)0{01}11211?0111211111001002?3?1010000000000???000-0?0100202111?222100011010122110101121101000001??1110210000-10001000111111120?1111??1?0?-?0--011??00----010110010?????????????????????????1?11???????????????????????????????111111?????????????11??????????0????000000000000000000000000000000000??0000000?00?000??0?00000?00000000000000000000
Corythosaurus_casuarius           1222211210111111211??01312111310111(12)(01)111211001112111111110011110000112101-214--100-1-001121211212321102121101(01)101111000012010021010111121101012111011111100110001101001(01)1-0-100120--1206210101021011011111011211111111010022101211111111201231201210001111101101111111211112021010111111010110000000000000000000000000000000000011000000000000000000000000000000000000000000000000
Edmontosaurus_annectens           232131(01)222001121211?21(01)111?11411(23)100(01)0103(12)1001112111110010021311111000000000221010-010001202111123210011001010302110112(01)101000001201110111000-0000202011110111011121011000-10--0111100----01011001010110011112112111111-01(12)111(01)111111111211231211210001111113101111012012122(01)00---111001011010000000000000000000000000000000000000000000000000000000000000000000000000000000000000
Edmontosaurus_regalis             23223102220011212110210111?11411(23)100(01)0103(12)1001112111110010021311111000000000221010-0100012021111232100110010103021101120101000001201110111000-0000202011110111011121011000-10--0111100----01011000010110011112111111111-0121111111111111201231211210001111113101111011012121100---111001001010000000000000000000000000000000000000000000000000000000000000000000000000000000000000
Kritosaurus_navajovius            1222210?2?0011212110?001??11021?00120011211001112111110?100????????000000000010010-000201202111?23210011101002311010112110100000011102001?000-100?101011110111001121?01?0?-?0--0112010-5--010(01)010011?1???????????????????????????????????????????2????????????????????????????????????????????0????000000000000000?00000?00000000000??0000000000?001100?00000?00000000000000000000
Gryposaurus_notabilis             132121012?001111211??00200010410(12)02(12)(01)01121100111211111001001121101000000010001000110002013021110232101111011013110201121101000000111020111000-10002000111?0111001121001201-30--0111010-1--01000100110110011112111110011-111(12)1(12)111111111111121121122???111?11411111???2011122100---111101001110000000000000000000000000000000000000000000000000000000001000000000000000000000000000
Gryposaurus_latidens              132031111000111?211?????????????21222011211001112111110010021211??0000000?000100??000020130211102321??????1??????????????0??0?0?0????20????00?????????????????????????1?0?-?0--0111010-1--0?0?0?????01?0?11112111110011-111(01)1201??1????11?121120122000111111411111?012????????0---???1??????10?00?0?0??0??00????000??????0?000??000000?000???00??00??100?0??0?0000000000000?00??0?
Gryposaurus_monumentensis         1321310?2?00111121102001110104102022101121?0011121111100100112110100000001000100011000201302111023210111101?123111201121101000000111020?11000-100?20?011?1?1110011?1001201-30--0111010-1--0101010011?????????????????????????????????????????????2?????????????????????????????---????????????0????000000000000000?00000000000000000000000000000?000000110000?000?0000000000000000
Prosaurolophus_maximus            232231012?0011212110?00(23)11011411110(01)00103(12)1001112111110010021211010000000000221010-000(01)0120211102321011100110(01)300120111010101(01)00111112011?000-000020101111011000112100?102-20--0112110-5--0101100(01)11?110011112112111111-11111(12)1111111111211(23)21201220001111114011112012012122110---111001011110000000000000000000000000000000000000000000000000000000000000000000000000110000000000
Secernosaurus_koerneri            12?2310?2?001111?110????11??????002111112?100?112??1?1??100?????????0??????????000-0?0201302????2121?????????????????????010000000????0?11000-?0002010111101?0001121??????-?0--0?????????-0?????0?1??1?1???111011110011-11????1???1????1111210201211311111114011112012012122120---111???00??????0?0?0??????0000000?00?0000?0??000000???000000?00?00???0?00000?00000000?01000??00?0
Saurolophus_osborni               232231012?0011212110?0031101041?21000010311001112111110010011211010001000000221000-0001012021110232101110011003001(12)011101000110121211212100011200??1?0111?01?0001121001102-20--0113110-3--010110?1111110111?12112111111-01?21{01}01111??11121132121122000111?11411111??1101?1???10---111001001110000000000000000000000000000000000000000000000000000000000000000000000000000000000000
Saurolophus_angustirostris        2321310?2?001121211??00211010411(12)1000010311001112111110010011211010001000000221000-0001012021110232101110010003001(12)011101000110121211212100011200?2010111?0??0001121??1102-20--0113110-3--01011001111110111112112111111-01221001111?111121132121122000111?11411111??11012112010---111?01001110000000000000000000000000000000000000000000000000000000000000000000000000000000000000
;
END;


BEGIN ASSUMPTIONS;
	OPTIONS  DEFTYPE=unord PolyTcount=MINSTEPS ;
	TYPESET * UNTITLED  = unord: 2 4-14 16 18-370, ord: 1 3 15 17;
END;
	

begin paup;
log file=PM2010sd_log.nex replace;
outgroup Iguanodon_bernissartensis;
set criterion=parsimony taxlabels=full torder=right maxtrees=5000 increase=no root=outgroup outroot=monophyl storebrlens=yes warnreset=no warntree=no warntsave=no warnroot=no warnredef=no autoclose=yes;
[delete [taxa];]
[exclude [characters];]
hsearch start=stepwise hold=2 addseq=simple limitperrep=no usenonmin=yes swap=tbr steepest=yes multrees=yes; PSet MSTaxa=Variable opt=acctran;
describetrees 1/ root=outgroup plot=phylogram apolist=yes;
savetrees root=yes file=PM2010sd_tre.nex replace format=altnex brlens=yes;
contree all/strict=yes semistrict=no majrule=no adam=no root=outgroup treefile=PM2010sd_tre.nex append=yes;
bootstrap nreps=5000 grpfreq=no conlevel=50 search=heuristic/ addseq=random nreps=1 swap=TBR steepest=no multrees=yes;
savetrees from=1 to=1 root=yes file=PM2010sd_tre.nex append=yes format=altnex savebootp=brlens;
log stop;
end;
