# Supplementary material for: A New Brachylophosaurin Hadrosaur (Dinosauria: Ornithischia) with an Intermediate Nasal Crest from the Campanian Judith River Formation of Northcentral Montana
Source: PLoS One. 2015 Nov 11;10(11):e0141304. doi: 10.1371/journal.pone.0141304 (PMC4641681; doi:10.1371/journal.pone.0141304)
Supplement: S3 File — Change file extension from.txt. to.nex for use in PAUP. (TXT) [file pone.0141304.s005.txt]

#NEXUS

[Freedman Fowler and Horner, 2015, Supplementary file 4]
[Formatted for PAUP 4.0b10 for MAC OS X]

[Matrix is modified from nexus file of Gates et al. 2011 with character states for Probrachylophosaurus bergei added.]
[The taxa Lophorothon, Protohadros, and Telmatosaurus are excluded from Gates et al.'s 2011 matrix in order to simplify analysis and make taxon list more consistent with that of Prieto-M�rquez 2010.]

[Gates, T.A., Horner, J.R., Hanna, R.R., and Nelson, R.C. 2011. New unadorned hadrosaurine hadrosaurid (Dinosauria, Ornithopoda) from the Campanian of North America. Journal of Vertebrate Paleontology, 31:798-811.]

BEGIN DATA;
	DIMENSIONS  NTAX=13 NCHAR=116 ;
	FORMAT SYMBOLS= " 0 1 2 3" MISSING=? GAP=N ;
MATRIX

Iguanodon_bernissartensis      000001000000000000000000000000000000000000000000000000000100000000000000000000?0000000000000000000000000000000000000
Bactrosaurus                   0?01?0111000??0?100010011??10001000000000?01010??000000010?0?0001?00?00200001??110?110100110010????1?000100?1110?1?1
Brachylophosaurus_canadensis   211101211211111111111201101100111101100110?2100011021120111001111111110100111101101011011111011111111111010110111111
Probrachylophosaurus_bergei       (23)11101211211111??1111?0???1??0?1??011?0?10?210??1102012011?0011?11{12}11100001?1?011??01?0??????????????1110?01??1?????
Corythosaurus                  1111101111111111111111010010?1??0010001?1112010011102100000111111121111212?11110111111111111011111111111110111111111
Edmontosaurus_spp.             311101211210111111111211111120111200000010?2100111012101000001111111110001011101101111011111011011111111110110111111
Gryposaurus_spp.               211101211111101111111111101110101101200(02)1002100111011110110001111111110001011101111111011110011011111111110110111111
Kerberosaurus                  111????11????????????????????0?1120?110?100210??110?210?00?1?111??2????????1???1????????????????????????????????????
Maiasaura                      2111012112111111111112011?1000001101100110021011110201201110111111211101?01?1101101011011110011111111111110110111111
Kritosaurus                    2?????211????????????????????0??1101210??0?21000110111101101?1111?111100?1??1?0111????????101???????????????????????
Prosaurolophus_spp.            2111012111111111111111101?112011120121001002101011012101000111111111110001011101101111011111011011111111110110111111
Saurolophus_spp.               3111012111111110111111000011201112012100100210101101210000011111112111?????01101101111011111011011111111000110111111
Acristavus                     1?110?2112101???11111?011011000110000001100210011102012011100111111111010011110111?01?0??????111??????????01??????11
;
END;

BEGIN ASSUMPTIONS;
	OPTIONS  DEFTYPE=unord PolyTcount=MINSTEPS ;
END;

begin paup;
log file=Gates2011_log.nex replace;
outgroup Iguanodon_bernissartensis;
set criterion=parsimony taxlabels=full torder=right maxtrees=5000 increase=no root=outgroup outroot=monophyl storebrlens=yes warnreset=no warntree=no warntsave=no warnroot=no warnredef=no autoclose=yes;
[delete [taxa];]
[exclude [characters];]
hsearch start=stepwise hold=2 addseq=simple limitperrep=no usenonmin=yes swap=tbr steepest=yes multrees=yes; PSet opt=acctran;
describetrees 1/ root=outgroup plot=phylogram apolist=yes;
savetrees root=yes file=Gates2011_tre.nex replace format=altnex brlens=yes;
contree all/strict=yes semistrict=no majrule=no adam=no root=outgroup treefile=Gates2011_tre.nex append=yes;
bootstrap nreps=50000 grpfreq=no conlevel=50 search=heuristic/ addseq=random nreps=1 swap=TBR steepest=no multrees=yes;
savetrees from=1 to=1 root=yes file=Gates2011_tre.nex append=yes format=altnex savebootp=brlens;
log stop;
end;
